# Supplementary material for: Darolutamide in Combination with Radium-223 Exhibits Synergistic Antitumor Efficacy in LNCaP Prostate Cancer Models
Source: Int J Mol Sci. 2024 Dec 21;25(24):13672. doi: 10.3390/ijms252413672 (PMC11677307; doi:10.3390/ijms252413672)
Supplement: Supplementary file 1 [file ijms-25-13672-s001.zip]

Archive with 1 entries (1 files):
- ijms-3340885-supplementary.pdf
